# Supplementary material for: Search for mesophotic octocorals (Cnidaria, Anthozoa) and their phylogeny: I. A new sclerite-free genus from Eilat, northern Red Sea
Source: Zookeys. 2017 Jun 14;(680):1–11. doi: 10.3897/zookeys.680.12727 (PMC5523377; doi:10.3897/zookeys.680.12727)
Supplement: XML Treatment for Altumia [file zookeys.680.12727-treatment1.xml]

<!DOCTYPE tp:taxon-treatment
  PUBLIC "-//TaxonX//DTD Taxonomic Treatment Publishing DTD v0 20100105//EN" "tax-treatment-NSO.dtd">
<tp:taxon-treatment xmlns:tp="http://www.plazi.org/taxpub"><tp:treatment-meta><kwd-group><label>Taxon classification</label><kwd><named-content xmlns:xlink="http://www.w3.org/1999/xlink" content-type="kingdom">Animalia</named-content></kwd><kwd><named-content xmlns:xlink="http://www.w3.org/1999/xlink" content-type="order">Alcyonacea</named-content></kwd><kwd><named-content xmlns:xlink="http://www.w3.org/1999/xlink" content-type="family">Clavulariidae</named-content></kwd></kwd-group><mixed-citation publication-type="journal"><person-group><name><surname>Benayahu</surname><given-names>Yehuda</given-names></name><name><surname>McFadden</surname><given-names>Catherine S.</given-names></name><name><surname>Shoham</surname><given-names>Erez</given-names></name></person-group><article-title>Search for mesophotic octocorals (<tp:taxon-name><tp:taxon-name-part taxon-name-part-type="phylum">Cnidaria</tp:taxon-name-part></tp:taxon-name>, <tp:taxon-name><tp:taxon-name-part taxon-name-part-type="class">Anthozoa</tp:taxon-name-part></tp:taxon-name>) and their phylogeny: I. A new sclerite-free genus from Eilat, northern Red Sea</article-title><source>Zookeys</source><day>14</day><month>6</month><year>2017</year><volume>2017</volume><issue>680</issue><fpage>1</fpage><lpage>11</lpage><pub-id pub-id-type="doi">10.3897/zookeys.680.12727</pub-id></mixed-citation></tp:treatment-meta><tp:nomenclature><tp:taxon-name>
                  <tp:taxon-name-part taxon-name-part-type="genus" reg="Altumia">Altumia</tp:taxon-name-part>
                  <object-id xmlns:xlink="http://www.w3.org/1999/xlink" content-type="zoobank" xlink:type="simple">http://zoobank.org/03DD2AAA-D26D-4E41-A6B8-A6DB1CAEF749</object-id>
                </tp:taxon-name><tp:taxon-status xmlns:xlink="http://www.w3.org/1999/xlink" xlink:type="simple">gen. n.</tp:taxon-status></tp:nomenclature><tp:treatment-sec sec-type="diagnosis" id="SECID0EXDAE"><title>Diagnosis.</title><p>
                  <tp:taxon-name><tp:taxon-name-part taxon-name-part-type="subfamily">Clavulariinae</tp:taxon-name-part></tp:taxon-name> with a thin and soft encrusting base, sometimes resembling a short stolon. Polyps erect when expanded, separate from each other; the stolon may feature a few polyps, occasionally only one. Polyps fully retractile into base of the colony, forming low truncated dome-shaped mounds. No sclerites in any part of the colony. Colonies lack symbiotic algae (zooxanthellae). Type species: <italic><tp:taxon-name><tp:taxon-name-part taxon-name-part-type="genus" reg="Altumia">Altumia</tp:taxon-name-part> <tp:taxon-name-part taxon-name-part-type="species" reg="delicata">delicata</tp:taxon-name-part></tp:taxon-name></italic> sp. n. by original designation and monotypy.</p></tp:treatment-sec><tp:treatment-sec sec-type="etymology" id="SECID0ENEAE"><title>Etymology.</title><p>The generic name is derived from the Latin ‘altum’, deep, referring to the habitat of the new genus at <abbrev xmlns:xlink="http://www.w3.org/1999/xlink" xlink:title="mesophotic coral ecosystem" id="ABBRID0ETEAE" xlink:type="simple">MCE</abbrev> depths and beyond. Gender female.</p></tp:treatment-sec><tp:treatment-sec sec-type="Molecular results" id="SECID0EXEAE"><title>Molecular results.</title><p>Maximum likelihood and Bayesian analyses yielded identical tree topologies that both support the phylogenetic placement of <italic><tp:taxon-name><tp:taxon-name-part taxon-name-part-type="genus" reg="Altumia">Altumia</tp:taxon-name-part></tp:taxon-name></italic> n. gen. as the sister taxon to <italic><tp:taxon-name><tp:taxon-name-part taxon-name-part-type="genus" reg="Acanthoaxis">Acanthoaxis</tp:taxon-name-part> <tp:taxon-name-part taxon-name-part-type="species" reg="wirtzi">wirtzi</tp:taxon-name-part></tp:taxon-name></italic> (<tp:taxon-name><tp:taxon-name-part taxon-name-part-type="family">Acanthoaxiidae</tp:taxon-name-part></tp:taxon-name>), within a larger well-supported clade that also includes the <tp:taxon-name><tp:taxon-name-part taxon-name-part-type="family">Clavulariidae</tp:taxon-name-part></tp:taxon-name> genera <italic><tp:taxon-name><tp:taxon-name-part taxon-name-part-type="genus" reg="Carijoa">Carijoa</tp:taxon-name-part></tp:taxon-name></italic> F. Müller, 1867 and <italic><tp:taxon-name><tp:taxon-name-part taxon-name-part-type="genus" reg="Cryptophyton">Cryptophyton</tp:taxon-name-part></tp:taxon-name></italic> Williams, 2000 (Figure <xref ref-type="fig" rid="F1">1</xref>). Pairwise genetic distances (Kimura 2-parameter) between <italic><tp:taxon-name><tp:taxon-name-part taxon-name-part-type="genus" reg="Altumia">Altumia</tp:taxon-name-part></tp:taxon-name></italic> n. gen. and <italic><tp:taxon-name><tp:taxon-name-part taxon-name-part-type="genus" reg="Acanthoaxis">Acanthoaxis</tp:taxon-name-part></tp:taxon-name></italic> (<italic>mtMutS</italic>: 9.4%, <italic>COI</italic>: 2.9%) are comparable to values among different genera and some family-level clades of octocorals (<xref ref-type="bibr" rid="B17">McFadden et al. 2011</xref>).</p><fig id="F1" position="float" orientation="portrait"><label>Figure 1.</label><caption><p>Phylogenetic relationships among species of octocorals that lack sclerites (red asterisks) and members of family <tp:taxon-name><tp:taxon-name-part taxon-name-part-type="family">Clavulariidae</tp:taxon-name-part></tp:taxon-name> (blue labels), including <italic><tp:taxon-name><tp:taxon-name-part taxon-name-part-type="genus" reg="Altumia">Altumia</tp:taxon-name-part> <tp:taxon-name-part taxon-name-part-type="species" reg="delicata">delicata</tp:taxon-name-part></tp:taxon-name></italic> gen n. sp. n. (red label). Solid circles at nodes indicate strong support from both maximum-likelihood (bootstrap value &gt;70%) and Bayesian (posterior probability &gt;0.90) analyses; split circles indicate strong support from one analysis only (left half solid: supported by ML; right half solid: supported by Bayesian analysis). Strongly supported clades that include no clavulariid or sclerite-free species have been collapsed. Hexacorallian outgroup taxa used to root tree are not shown. For a comprehensive list of taxa and sequences included in the analyses see <xref ref-type="bibr" rid="B18">McFadden and Ofwegen (2012)</xref>.</p></caption><graphic xmlns:xlink="http://www.w3.org/1999/xlink" xlink:href="zookeys-680-001-g001.jpg" position="float" orientation="portrait" xlink:type="simple" id="oo_140286.jpg"/></fig></tp:treatment-sec><ref-list><ref id="B18"><mixed-citation xmlns:xlink="http://www.w3.org/1999/xlink" xlink:type="simple">
          <person-group><name name-style="western"><surname>McFadden</surname><given-names>CS</given-names></name><name name-style="western"><surname>Ofwegen</surname><given-names>LP van</given-names></name></person-group> (<year>2012</year>) <article-title>Stoloniferous octocorals (<tp:taxon-name><tp:taxon-name-part taxon-name-part-type="class">Anthozoa</tp:taxon-name-part></tp:taxon-name>, <tp:taxon-name><tp:taxon-name-part taxon-name-part-type="subclass">Octocorallia</tp:taxon-name-part></tp:taxon-name>) from South Africa, with descriptions of a new family of <tp:taxon-name><tp:taxon-name-part taxon-name-part-type="order">Alcyonacea</tp:taxon-name-part></tp:taxon-name>, a new genus of <tp:taxon-name><tp:taxon-name-part taxon-name-part-type="family">Clavulariidae</tp:taxon-name-part></tp:taxon-name>, and a new species of <italic><tp:taxon-name><tp:taxon-name-part taxon-name-part-type="genus">Cornularia</tp:taxon-name-part></tp:taxon-name></italic> (<tp:taxon-name><tp:taxon-name-part taxon-name-part-type="family">Cornulariidae</tp:taxon-name-part></tp:taxon-name>).</article-title> <source>Invertebrate Systematics</source> <volume>26</volume>: <fpage>331</fpage>–<lpage>356</lpage>. <ext-link xlink:type="simple" ext-link-type="doi" xlink:href="10.1071/IS12035">https://doi.org/10.1071/IS12035</ext-link></mixed-citation></ref><ref id="B17"><mixed-citation xmlns:xlink="http://www.w3.org/1999/xlink" xlink:type="simple">
          <person-group><name name-style="western"><surname>McFadden</surname><given-names>CS</given-names></name><name name-style="western"><surname>Benayahu</surname><given-names>Y</given-names></name><name name-style="western"><surname>Pante</surname><given-names>E</given-names></name><name name-style="western"><surname>Thoma</surname><given-names>JN</given-names></name><name name-style="western"><surname>Nevarez</surname><given-names>PA</given-names></name><name name-style="western"><surname>France</surname><given-names>SC</given-names></name></person-group> (<year>2011</year>) <article-title>Limitations of mitochondrial gene barcoding in <tp:taxon-name><tp:taxon-name-part taxon-name-part-type="subclass">Octocorallia</tp:taxon-name-part></tp:taxon-name>.</article-title> <source>Molecular Ecology Resources</source> <volume>11</volume>: <fpage>19</fpage>–<lpage>31</lpage>. <ext-link xlink:type="simple" ext-link-type="doi" xlink:href="10.1111/j.1755-0998.2010.02875.x">https://doi.org/10.1111/j.1755-0998.2010.02875.x</ext-link></mixed-citation></ref></ref-list></tp:taxon-treatment>
