# Supplementary material for: Search for mesophotic octocorals (Cnidaria, Anthozoa) and their phylogeny: I. A new sclerite-free genus from Eilat, northern Red Sea
Source: Zookeys. 2017 Jun 14;(680):1–11. doi: 10.3897/zookeys.680.12727 (PMC5523377; doi:10.3897/zookeys.680.12727)
Supplement: XML Treatment for Altumia delicata [file zookeys.680.12727-treatment2.xml]

<!DOCTYPE tp:taxon-treatment
  PUBLIC "-//TaxonX//DTD Taxonomic Treatment Publishing DTD v0 20100105//EN" "tax-treatment-NSO.dtd">
<tp:taxon-treatment xmlns:tp="http://www.plazi.org/taxpub"><tp:treatment-meta><kwd-group><label>Taxon classification</label><kwd><named-content xmlns:xlink="http://www.w3.org/1999/xlink" content-type="kingdom">Animalia</named-content></kwd><kwd><named-content xmlns:xlink="http://www.w3.org/1999/xlink" content-type="order">Alcyonacea</named-content></kwd><kwd><named-content xmlns:xlink="http://www.w3.org/1999/xlink" content-type="family">Clavulariidae</named-content></kwd></kwd-group><mixed-citation publication-type="journal"><person-group><name><surname>Benayahu</surname><given-names>Yehuda</given-names></name><name><surname>McFadden</surname><given-names>Catherine S.</given-names></name><name><surname>Shoham</surname><given-names>Erez</given-names></name></person-group><article-title>Search for mesophotic octocorals (<tp:taxon-name><tp:taxon-name-part taxon-name-part-type="phylum">Cnidaria</tp:taxon-name-part></tp:taxon-name>, <tp:taxon-name><tp:taxon-name-part taxon-name-part-type="class">Anthozoa</tp:taxon-name-part></tp:taxon-name>) and their phylogeny: I. A new sclerite-free genus from Eilat, northern Red Sea</article-title><source>Zookeys</source><day>14</day><month>6</month><year>2017</year><volume>2017</volume><issue>680</issue><fpage>1</fpage><lpage>11</lpage><pub-id pub-id-type="doi">10.3897/zookeys.680.12727</pub-id></mixed-citation></tp:treatment-meta><tp:nomenclature><tp:taxon-name>
                  <tp:taxon-name-part taxon-name-part-type="genus" reg="Altumia">Altumia</tp:taxon-name-part>
                  <tp:taxon-name-part taxon-name-part-type="species" reg="delicata">delicata</tp:taxon-name-part>
                  <object-id xmlns:xlink="http://www.w3.org/1999/xlink" content-type="zoobank" xlink:type="simple">http://zoobank.org/4D9A82B8-F305-43E1-A5A4-3F9DB672781A</object-id>
                </tp:taxon-name><tp:taxon-status xmlns:xlink="http://www.w3.org/1999/xlink" xlink:type="simple">sp. n.</tp:taxon-status><xref ref-type="fig" rid="F2">Figures 2</xref><xref ref-type="fig" rid="F3">, 3</xref></tp:nomenclature><tp:treatment-sec sec-type="Holotype" id="SECID0ESJAE"><title>Holotype.</title><p>
                  <abbrev xmlns:xlink="http://www.w3.org/1999/xlink" content-type="institution" xlink:title="Steinhardt Museum of Natural History, Israel National Center for Biodiversity Studies" id="ABBRID0EYJAE" xlink:type="simple">ZMTAU</abbrev> CO 37427, Israel, Gulf of Aqaba, Eilat, <named-content xmlns:xlink="http://www.w3.org/1999/xlink" content-type="dwc:verbatimCoordinates" xlink:type="simple"><named-content content-type="geo-json" specific-use="{&#34;type&#34;:&#34;Point&#34;,&#34;coordinates&#34;:[34.933139,29.510642]}" id="NCID0EAKAE" xlink:type="simple">29°30'38.31"N, 34°55'59.30"E</named-content></named-content>, 132 m, 30 May 2016, collected by <abbrev xmlns:xlink="http://www.w3.org/1999/xlink" xlink:title="remote-operated vehicle" id="ABBRID0EFKAE" xlink:type="simple">ROV</abbrev>, coll. M. Weis; paratype: <abbrev xmlns:xlink="http://www.w3.org/1999/xlink" content-type="institution" xlink:title="Steinhardt Museum of Natural History, Israel National Center for Biodiversity Studies" id="ABBRID0EJKAE" xlink:type="simple">ZMTAU</abbrev> CO 37495, Israel, Gulf of Aqaba, Eilat, <named-content xmlns:xlink="http://www.w3.org/1999/xlink" content-type="dwc:verbatimCoordinates" xlink:type="simple"><named-content content-type="geo-json" specific-use="{&#34;type&#34;:&#34;Point&#34;,&#34;coordinates&#34;:[34.933133,29.510358]}" id="NCID0ERKAE" xlink:type="simple">29°30'37.29"N, 34°55'59.28"E</named-content></named-content>, 118 m, 8 March 2017, collected by <abbrev xmlns:xlink="http://www.w3.org/1999/xlink" xlink:title="remote-operated vehicle" id="ABBRID0EWKAE" xlink:type="simple">ROV</abbrev>, coll. M. Weis</p></tp:treatment-sec><tp:treatment-sec sec-type="diagnosis" id="SECID0E1KAE"><title>Diagnosis.</title><p>The ethanol-preserved holotype is comprised of thin patches of short stolon-like crusts growing over the dead branch of a black coral (<tp:taxon-name><tp:taxon-name-part taxon-name-part-type="order">Antipatharia</tp:taxon-name-part></tp:taxon-name>) (Figure <xref ref-type="fig" rid="F2">2A</xref>), almost invisible to the naked eye. The milky-white, thin (&lt;0.5 mm) crusts are a few mm long (Figure <xref ref-type="fig" rid="F2">2B</xref>), very soft, almost slime-like. Polyps completely retracted and practically invisible in the preserved colonies. No sclerites observed in any part of the colony.</p><fig id="F2" position="float" orientation="portrait"><label>Figure 2.</label><caption><p>
                      <italic><tp:taxon-name><tp:taxon-name-part taxon-name-part-type="genus" reg="Altumia">Altumia</tp:taxon-name-part> <tp:taxon-name-part taxon-name-part-type="species" reg="delicata">delicata</tp:taxon-name-part></tp:taxon-name></italic> gen. n. sp. n. holotype <abbrev xmlns:xlink="http://www.w3.org/1999/xlink" content-type="institution" xlink:title="Steinhardt Museum of Natural History, Israel National Center for Biodiversity Studies" id="ABBRID0EAMAE" xlink:type="simple">ZMTAU</abbrev> CO 37427. <bold>A</bold> Colony growing over a branch of a black coral <bold>B</bold> close up of holotype. Scale 10 mm at <bold>A</bold>, 1 mm at <bold>B</bold>.</p></caption><graphic xmlns:xlink="http://www.w3.org/1999/xlink" xlink:href="zookeys-680-001-g002.jpg" position="float" orientation="portrait" xlink:type="simple" id="oo_140287.jpg"/></fig><p>When alive, the delicate, semi-transparent expanded polyps are distinct and are up to 20 mm long, featuring eight pinnate tentacles (Figure <xref ref-type="fig" rid="F3">3A</xref>). The <abbrev xmlns:xlink="http://www.w3.org/1999/xlink" xlink:title="remote-operated vehicle" id="ABBRID0EYMAE" xlink:type="simple">ROV</abbrev> photographs indicate that the colonies commonly grow on dead black corals; the latter may reach a <!--PageBreak--><!--PageBreak-->large size (~45 cm in length) and can be predominantly fouled by <italic><tp:taxon-name><tp:taxon-name-part taxon-name-part-type="genus" reg="Altumia">A.</tp:taxon-name-part> <tp:taxon-name-part taxon-name-part-type="species" reg="delicata">delicata</tp:taxon-name-part></tp:taxon-name></italic> (Figure <xref ref-type="fig" rid="F3">3B</xref>). Interestingly, debris, such as PVC net found at a depth of 100 m, was found to be colonized by this octocoral (Figure <xref ref-type="fig" rid="F3">3C</xref>).</p><fig id="F3" position="float" orientation="portrait"><label>Figure 3.</label><caption><p>
                      <italic><tp:taxon-name><tp:taxon-name-part taxon-name-part-type="genus" reg="Altumia">Altumia</tp:taxon-name-part> <tp:taxon-name-part taxon-name-part-type="species" reg="delicata">delicata</tp:taxon-name-part></tp:taxon-name></italic> gen. n. sp. n. live colonies. <bold>A, B</bold> colonies growing over branch of black coral with expanded polyps <bold>C</bold> colonies growing on PVC net (arrow heads).</p></caption><graphic xmlns:xlink="http://www.w3.org/1999/xlink" xlink:href="zookeys-680-001-g003.jpg" position="float" orientation="portrait" xlink:type="simple" id="oo_140288.jpg"/></fig></tp:treatment-sec><tp:treatment-sec sec-type="Intraspecific variability" id="SECID0EOOAE"><title>Intraspecific variability.</title><p>There are no differences between the holotype and the paratype except for the size of the colonies.</p></tp:treatment-sec><tp:treatment-sec sec-type="etymology" id="SECID0ETOAE"><title>Etymology.</title><p>The species name is formed from the Latin ‘<tp:taxon-name><tp:taxon-name-part taxon-name-part-type="species" reg="delicata">delicata</tp:taxon-name-part></tp:taxon-name>’, delicate, referring to the fine texture of the colonies and their polyps. Gender female.</p></tp:treatment-sec></tp:taxon-treatment>
